# Supplementary material for: Genomic Analysis of Antibiotic Resistance and Virulence Profiles in Escherichia coli Linked to Sternal Bursitis in Chickens: A One Health Perspective
Source: Vet Sci. 2025 Jul 17;12(7):675. doi: 10.3390/vetsci12070675 (PMC12298035; doi:10.3390/vetsci12070675)
Supplement: Supplementary file 1 [file vetsci-12-00675-s001.zip]

Archive with 1 entries (1 files):
- vetsci-3715723-supplementary.pdf
